# Supplementary material for: Mental health and its association with coping strategies and intolerance of uncertainty during the COVID-19 pandemic among the general population in Saudi Arabia: cross-sectional study
Source: BMC Psychiatry. 2021 Jul 28;21:382. doi: 10.1186/s12888-021-03370-4 (PMC8317145; doi:10.1186/s12888-021-03370-4)
Supplement: Supplementary file 2 — Additional file 2. [file 12888_2021_3370_MOESM2_ESM.zip]

Archive with 2 entries (2 files):
- Study Questionnaire Arabic FinalR5.pdf
- Study Questionnaire EnglishR5.pdf
